# Supplementary material for: Lightweight 3D Lithiophilic Graphene Aerogel Current Collectors for Lithium Metal Anodes
Source: Materials (Basel). 2024 Apr 7;17(7):1693. doi: 10.3390/ma17071693 (PMC11012320; doi:10.3390/ma17071693)
Supplement: Supplementary file 1 [file materials-17-01693-s001.zip]

Archive with 1 entries (1 files):
- materials-2936853-supplementary.pdf
